# Supplementary material for: Utilizing the ABC Transporter for Growth Factor Production by fleQ Deletion Mutant of Pseudomonas fluorescens
Source: Biomedicines. 2021 Jun 16;9(6):679. doi: 10.3390/biomedicines9060679 (PMC8234862; doi:10.3390/biomedicines9060679)
Supplement: Supplementary file 1 [file biomedicines-09-00679-s001.zip]

Archive with 1 entries (1 files):
- biomedicines-1185930-supplementary.pdf
